# Supplementary material for: Liver glycogen phosphorylase is upregulated in glioblastoma and provides a metabolic vulnerability to high dose radiation
Source: Cell Death Dis. 2022 Jun 28;13(6):573. doi: 10.1038/s41419-022-05005-2 (PMC9240045; doi:10.1038/s41419-022-05005-2)
Supplement: Supplementary file 15 — Table 7S [file 41419_2022_5005_MOESM15_ESM.xls]

## Sheet: Table 3
Transcriptional components (TCs)	PYGL percentile from top	PYGL percentile from bottom	Z-score
TC 19	0.0149733	0.985078	2.58256
TC 121	0.0182837	0.981767	2.01572
TC 17	0.0256175	0.974433	1.6639
TC 33	0.0360581	0.963993	1.26642
TC 20	0.0499618	0.950089	1.05375
TC 44	0.057754	0.942297	1.21641
TC 118	0.0621339	0.937917	1.09502
TC 83	0.0624905	0.93756	0.894603
TC 92	0.0655971	0.934454	0.97744
TC 35	0.070792	0.929259	0.897253
TC 3	0.0939649	0.906086	0.897508
TC 71	0.106646	0.893405	0.752773
TC 136	0.114388	0.885663	0.795606
TC 43	0.115457	0.884594	0.81407
TC 32	0.120957	0.879093	0.986957
TC 108	0.121467	0.878584	0.64691
TC 163	0.135676	0.864375	0.81705
TC 67	0.137306	0.862745	0.821898
TC 120	0.14739	0.852661	0.610839
TC 162	0.150293	0.849758	0.791217
TC 110	0.159053	0.840998	1.02665
TC 161	0.166947	0.833104	0.622508
TC 54	0.167049	0.833002	0.589949
TC 69	0.17372	0.826331	0.358374
TC 28	0.179883	0.820168	0.735547
TC 93	0.179883	0.820168	0.560533
TC 27	0.182939	0.817112	0.600931
TC 104	0.184263	0.815788	0.411157
TC 124	0.196333	0.803718	0.563577
TC 23	0.205399	0.794652	0.499965
TC 123	0.220881	0.77917	0.524941
TC 70	0.230303	0.769748	0.693106
TC 139	0.235396	0.764655	0.360578
TC 9	0.241915	0.758136	0.403963
TC 131	0.243188	0.756863	0.384803
TC 38	0.24767	0.752381	0.482803
TC 89	0.268195	0.731856	0.464703
TC 75	0.273389	0.726662	0.386926
TC 79	0.2904	0.709651	0.28229
TC 169	0.291622	0.708429	0.280258
TC 97	0.295136	0.704915	0.32829
TC 155	0.297785	0.702266	0.414298
TC 78	0.298192	0.701859	0.433433
TC 18	0.303081	0.69697	0.28262
TC 57	0.30573	0.694321	0.372743
TC 56	0.308734	0.691317	0.182006
TC 122	0.313827	0.686224	0.313447
TC 49	0.328801	0.67125	0.269674
TC 113	0.330125	0.669926	0.220958
TC 62	0.333944	0.666106	0.101027
TC 81	0.341991	0.65806	0.952407
TC 61	0.343316	0.656735	0.272074
TC 25	0.350853	0.649198	0.260031
TC 36	0.352279	0.647772	0.125017
TC 150	0.352788	0.647263	0.232571
TC 148	0.35559	0.644461	0.164514
TC 130	0.356201	0.64385	0.170239
TC 140	0.356506	0.643545	0.252951
TC 149	0.368424	0.631627	0.169124
TC 66	0.3726	0.627451	-0.0559753
TC 105	0.38248	0.617571	0.278942
TC 102	0.384925	0.615126	0.196478
TC 135	0.385638	0.614413	0.0311137
TC 51	0.387217	0.612834	0.371269
TC 14	0.388133	0.611917	0.0734853
TC 126	0.389967	0.610084	0.232543
TC 76	0.391036	0.609015	0.178557
TC 147	0.403412	0.596639	-0.0954329
TC 91	0.406264	0.593787	0.295008
TC 46	0.406774	0.593277	0.158254
TC 30	0.411714	0.588337	0.162342
TC 73	0.416807	0.583244	0.291402
TC 58	0.41808	0.581971	0.0929439
TC 116	0.418691	0.58136	-0.111235
TC 156	0.419913	0.580138	0.546241
TC 42	0.425363	0.574688	0.23865
TC 114	0.432187	0.567864	0.490295
TC 2	0.432289	0.567762	0.143545
TC 115	0.439878	0.560173	0.139665
TC 168	0.446346	0.553705	0.176973
TC 111	0.456481	0.54357	0.111502
TC 98	0.457856	0.542195	0.195627
TC 72	0.459537	0.540514	0.248831
TC 11	0.46244	0.537611	0.0564597
TC 103	0.466056	0.533995	0.169941
TC 22	0.468857	0.531194	-0.00180458
TC 138	0.48765	0.512401	-0.192516
TC 137	0.491418	0.508633	-0.012525
TC 117	0.494525	0.505526	0.151316
TC 167	0.494627	0.505424	-0.0182995
TC 158	0.505526	0.494525	-0.102362
TC 85	0.509957	0.490094	-0.116266
TC 34	0.517291	0.48276	-0.162016
TC 134	0.522689	0.477362	0.0761111
TC 24	0.5315	0.468551	-0.0552991
TC 95	0.532569	0.467482	-0.0587966
TC 77	0.536644	0.463407	-0.0294283
TC 133	0.538019	0.462032	-0.0542373
TC 40	0.546575	0.453476	-0.567949
TC 8	0.549682	0.450369	-0.0963178
TC 1	0.558645	0.441406	-0.178117
TC 37	0.559002	0.441049	-0.141867
TC 154	0.560886	0.439165	-0.149904
TC 141	0.560937	0.439114	-0.149713
TC 47	0.56109	0.438961	0.0159754
TC 165	0.566488	0.433563	-0.123736
TC 59	0.56878	0.431271	-0.065164
TC 128	0.573313	0.426738	-0.0427522
TC 159	0.581564	0.418487	-0.19685
TC 152	0.583499	0.416552	-0.126308
TC 41	0.598472	0.401579	-0.0160723
TC 74	0.623275	0.376776	-0.0713401
TC 39	0.627298	0.372753	-0.109174
TC 31	0.627858	0.372193	-0.234519
TC 164	0.640998	0.359053	-0.269295
TC 132	0.64436	0.355691	-0.140595
TC 4	0.65042	0.349631	-0.11229
TC 84	0.659689	0.340362	-0.236958
TC 6	0.66356	0.336491	-0.234302
TC 119	0.665088	0.334963	-0.10729
TC 160	0.665241	0.33481	-0.211435
TC 145	0.668806	0.331245	-0.312527
TC 80	0.673899	0.326152	-0.254712
TC 87	0.674204	0.325847	-0.257733
TC 153	0.67726	0.322791	-0.364638
TC 125	0.679348	0.320703	-0.613617
TC 45	0.68714	0.312911	-0.229245
TC 5	0.704711	0.29534	-0.3079
TC 65	0.70741	0.292641	-0.427894
TC 68	0.707563	0.292488	-0.324701
TC 112	0.714388	0.285663	-0.342973
TC 64	0.723453	0.276598	-0.412
TC 142	0.724472	0.275579	-0.368822
TC 96	0.724675	0.275376	-0.247862
TC 60	0.737153	0.262898	-0.387587
TC 12	0.737204	0.262847	-0.499981
TC 143	0.740107	0.259944	-0.355684
TC 129	0.740209	0.259842	-0.42263
TC 10	0.755131	0.24492	-0.335457
TC 157	0.760632	0.239419	-0.419711
TC 29	0.773975	0.226076	-0.457349
TC 50	0.786351	0.2137	-0.546492
TC 146	0.786809	0.213242	-0.381266
TC 21	0.786809	0.213242	-0.406858
TC 7	0.787115	0.212936	-0.364549
TC 127	0.792513	0.207538	-0.494981
TC 99	0.798472	0.201579	-0.480328
TC 166	0.800611	0.19944	-0.473912
TC 109	0.81207	0.187981	-0.553334
TC 144	0.812783	0.187268	-0.4506
TC 16	0.833868	0.166183	-0.631726
TC 151	0.840642	0.159409	-0.732463
TC 48	0.84492	0.155131	-0.638909
TC 88	0.857652	0.142399	-0.827404
TC 107	0.862185	0.137866	-0.707687
TC 100	0.864935	0.135116	-0.760338
TC 53	0.878737	0.121314	-0.786602
TC 106	0.881946	0.118105	-0.788486
TC 86	0.90303	0.0970206	-0.79972
TC 15	0.910059	0.0899924	-1.05521
TC 26	0.923351	0.0766998	-1.05158
TC 94	0.92656	0.0734912	-0.935108
TC 90	0.935421	0.0646295	-1.31517
TC 13	0.947695	0.0523555	-1.13853
TC 55	0.947797	0.0522536	-1.09962
TC 101	0.956048	0.0440031	-1.59912
TC 52	0.960937	0.0391138	-1.19522
TC 82	0.969493	0.0305577	-1.46971
TC 63	0.982073	0.0179781	-2.57537
