# Supplementary material for: Liver glycogen phosphorylase is upregulated in glioblastoma and provides a metabolic vulnerability to high dose radiation
Source: Cell Death Dis. 2022 Jun 28;13(6):573. doi: 10.1038/s41419-022-05005-2 (PMC9240045; doi:10.1038/s41419-022-05005-2)
Supplement: Supplementary file 16 — Table S8 [file 41419_2022_5005_MOESM16_ESM.xls]

## Sheet: Blad1
Name of gene set collection	Enriched gene sets - identifier	Enriched gene sets - description	Number of genes	Z-score	Background information
Biocarta	BIOCARTA_PROTEASOME_PATHWAY	http://www.broadinstitute.org/gsea/msigdb/cards/BIOCARTA_PROTEASOME_PATHWAY	28	-3.6	Proteasome complex (a.o. important for regulation of cell cycle)
	BIOCARTA_IL12_PATHWAY	http://www.broadinstitute.org/gsea/msigdb/cards/BIOCARTA_IL12_PATHWAY	21	-3.2	IL12 and Stat4 Dependent Signaling Pathway in Th1 Development
	BIOCARTA_IL22BP_PATHWAY	http://www.broadinstitute.org/gsea/msigdb/cards/BIOCARTA_IL22BP_PATHWAY	16	-3.1	IL22 Soluble Receptor Signaling Pathway
	BIOCARTA_MCM_PATHWAY	http://www.broadinstitute.org/gsea/msigdb/cards/BIOCARTA_MCM_PATHWAY	18	-3.1	CDK Regulation of DNA Replication
	BIOCARTA_NO2IL12_PATHWAY	http://www.broadinstitute.org/gsea/msigdb/cards/BIOCARTA_NO2IL12_PATHWAY	17	-3.0	NO2-dependent IL 12 Pathway in NK cells
	N/A	N/A	N/A	N/A
	N/A	N/A	N/A	N/A
	N/A	N/A	N/A	N/A
	N/A	N/A	N/A	N/A
	N/A	N/A	N/A	N/A
Cancer gene neighborhoods	GNF2_CDC20	http://www.broadinstitute.org/gsea/msigdb/cards/GNF2_CDC20	54	4.4
	GNF2_ESPL1	http://www.broadinstitute.org/gsea/msigdb/cards/GNF2_ESPL1	35	4.3
	GNF2_DAP3	http://www.broadinstitute.org/gsea/msigdb/cards/GNF2_DAP3	112	-3.9
	GNF2_CCNB2	http://www.broadinstitute.org/gsea/msigdb/cards/GNF2_CCNB2	55	3.9
	GNF2_HMMR	http://www.broadinstitute.org/gsea/msigdb/cards/GNF2_HMMR	47	3.9
	GNF2_CDH11	http://www.broadinstitute.org/gsea/msigdb/cards/GNF2_CDH11	24	3.6
	MORF_ERH	http://www.broadinstitute.org/gsea/msigdb/cards/MORF_ERH	110	-3.5
	GNF2_APEX1	http://www.broadinstitute.org/gsea/msigdb/cards/GNF2_APEX1	88	-3.4
	MORF_UNG	http://www.broadinstitute.org/gsea/msigdb/cards/MORF_UNG	76	-3.4
	GNF2_PA2G4	http://www.broadinstitute.org/gsea/msigdb/cards/GNF2_PA2G4	79	-3.3
Cancer modules	MODULE_38	http://www.broadinstitute.org/gsea/msigdb/cards/MODULE_38	450	4.2	Placenta genes.
	MODULE_2	http://www.broadinstitute.org/gsea/msigdb/cards/MODULE_2	374	4.2	DRG (dorsal root ganglia) genes.
	MODULE_91	http://www.broadinstitute.org/gsea/msigdb/cards/MODULE_91	37	-4.2	Proteasome.
	MODULE_12	http://www.broadinstitute.org/gsea/msigdb/cards/MODULE_12	353	4.1	Spinal cord (neuro-development) genes.
	MODULE_5	http://www.broadinstitute.org/gsea/msigdb/cards/MODULE_5	418	4.0	Lung genes.
	MODULE_24	http://www.broadinstitute.org/gsea/msigdb/cards/MODULE_24	437	3.8	Fetal liver genes - metabolism and xenobiotics.
	MODULE_28	http://www.broadinstitute.org/gsea/msigdb/cards/MODULE_28	32	-3.8	Genes in the cancer module 28.
	MODULE_122	http://www.broadinstitute.org/gsea/msigdb/cards/MODULE_122	138	3.5	Adhesion molecules.
	MODULE_6	http://www.broadinstitute.org/gsea/msigdb/cards/MODULE_6	401	3.5	Trachea genes.
	MODULE_1	http://www.broadinstitute.org/gsea/msigdb/cards/MODULE_1	358	3.2	Ovary genes.
Chemical and genetic perturbations	ELVIDGE_HYPOXIA_UP	http://www.broadinstitute.org/gsea/msigdb/cards/ELVIDGE_HYPOXIA_UP	167	8.7	Genes up-regulated in MCF7 cells (breast cancer) under hypoxia conditions (1% O2)
	ELVIDGE_HYPOXIA_BY_DMOG_UP	http://www.broadinstitute.org/gsea/msigdb/cards/ELVIDGE_HYPOXIA_BY_DMOG_UP	127	8.2	Genes up-regulated in MCF7 cells (breast cancer) treated with hypoxia mimetic DMOG
	ELVIDGE_HIF1A_AND_HIF2A_TARGETS_DN	http://www.broadinstitute.org/gsea/msigdb/cards/ELVIDGE_HIF1A_AND_HIF2A_TARGETS_DN	100	8.2	Genes down-regulated in MCF7 cells (breast cancer) after knockdown of both HIF1A and HIF2A
	MENSE_HYPOXIA_UP	http://www.broadinstitute.org/gsea/msigdb/cards/MENSE_HYPOXIA_UP	97	8.0	Identification of hypoxia (1% O2) responsive genes by microarray in human astrocytes and HeLa cell lines
	ELVIDGE_HIF1A_TARGETS_DN	http://www.broadinstitute.org/gsea/msigdb/cards/ELVIDGE_HIF1A_TARGETS_DN	88	8.0	Genes down-regulated in MCF7 cells (breast cancer) after knockdown of HIF1A by RNAi
	WINTER_HYPOXIA_METAGENE	http://www.broadinstitute.org/gsea/msigdb/cards/WINTER_HYPOXIA_METAGENE	233	7.7	Microarray of head and neck cancer patients, defined hypoxia metagene
	JIANG_HYPOXIA_NORMAL	http://www.broadinstitute.org/gsea/msigdb/cards/JIANG_HYPOXIA_NORMAL	302	7.3	Hypoxia (1% O2) regulated gene expression in normal kidney cells
	MANALO_HYPOXIA_UP	http://www.broadinstitute.org/gsea/msigdb/cards/MANALO_HYPOXIA_UP	203	7.1	Genes up-regulated in response to both hypoxia (1% O2) and overexpression of an active form of HIF1A
	FARDIN_HYPOXIA_11	http://www.broadinstitute.org/gsea/msigdb/cards/FARDIN_HYPOXIA_11	32	6.3	Genes in the hypoxia signature, based on analysis of 11 neuroblastoma cell lines in hypoxia (1% O2) and normal oxygen conditions
	BLUM_RESPONSE_TO_SALIRASIB_UP	http://www.broadinstitute.org/gsea/msigdb/cards/BLUM_RESPONSE_TO_SALIRASIB_UP	240	6.3	Selected genes up-regulated in response to the Ras inhibitor salirasib [PubChem=5469318] in a panel of cancer cell lines with constantly active HRAS
Gene ontology – biological process	GO_RESPONSE_TO_OXYGEN_LEVELS	http://www.broadinstitute.org/gsea/msigdb/cards/GO_RESPONSE_TO_OXYGEN_LEVELS	306	5.5	Any process that results in a change in state or activity of a cell or an organism (in terms of movement, secretion, enzyme production, gene expression, etc.) as a result of a stimulus reflecting the presence, absence, or concentration of oxygen.
	GO_CELLULAR_RESPONSE_TO_OXYGEN_LEVELS	http://www.broadinstitute.org/gsea/msigdb/cards/GO_CELLULAR_RESPONSE_TO_OXYGEN_LEVELS	140	4.7	Any process that results in a change in state or activity of a cell or an organism (in terms of movement, secretion, enzyme production, gene expression, etc.) as a result of a stimulus reflecting the presence, absence, or concentration of oxygen.
	GO_ADP_METABOLIC_PROCESS	http://www.broadinstitute.org/gsea/msigdb/cards/GO_ADP_METABOLIC_PROCESS	44	4.2
	GO_RIBONUCLEOSIDE_DIPHOSPHATE_METABOLIC_PROCESS	http://www.broadinstitute.org/gsea/msigdb/cards/GO_RIBONUCLEOSIDE_DIPHOSPHATE_METABOLIC_PROCESS	61	4.2
	GO_NEGATIVE_REGULATION_OF_T_CELL_DIFFERENTIATION	http://www.broadinstitute.org/gsea/msigdb/cards/GO_NEGATIVE_REGULATION_OF_T_CELL_DIFFERENTIATION	32	-4.1	Any process that stops, prevents, or reduces the frequency, rate or extent of T cell differentiation.
	GO_PYRUVATE_METABOLIC_PROCESS	http://www.broadinstitute.org/gsea/msigdb/cards/GO_PYRUVATE_METABOLIC_PROCESS	62	4.1	The chemical reactions and pathways involving pyruvate, 2-oxopropanoate.
	GO_ATP_GENERATION_FROM_ADP	http://www.broadinstitute.org/gsea/msigdb/cards/GO_ATP_GENERATION_FROM_ADP	36	4.1
	GO_NUCLEOTIDE_PHOSPHORYLATION	http://www.broadinstitute.org/gsea/msigdb/cards/GO_NUCLEOTIDE_PHOSPHORYLATION	56	4.1	The process of introducing one or more phosphate groups into a nucleotide to produce a phosphorylated nucleoside.
	GO_REGULATION_OF_CELLULAR_AMINO_ACID_METABOLIC_PROCESS	http://www.broadinstitute.org/gsea/msigdb/cards/GO_REGULATION_OF_CELLULAR_AMINO_ACID_METABOLIC_PROCESS	65	-4.1	Any process that modulates the frequency, rate or extent of the chemical reactions and pathways involving amino acids.
	GO_NUCLEOSIDE_DIPHOSPHATE_METABOLIC_PROCESS	http://www.broadinstitute.org/gsea/msigdb/cards/GO_NUCLEOSIDE_DIPHOSPHATE_METABOLIC_PROCESS	78	4.0	The chemical reactions and pathways involving a nucleoside diphosphate, a compound consisting of a nucleobase linked to a deoxyribose or ribose sugar esterified with diphosphate on the sugar.
Gene ontology – cellular component	GO_PERICENTRIC_HETEROCHROMATIN	http://www.broadinstitute.org/gsea/msigdb/cards/GO_PERICENTRIC_HETEROCHROMATIN	15	-3.5	Heterochromatin that is located adjacent to the CENP-A rich centromere 'central core' and characterized by the modified histone H3K9me3.
	GO_PIGMENT_GRANULE	http://www.broadinstitute.org/gsea/msigdb/cards/GO_PIGMENT_GRANULE	101	3.5	A small, subcellular membrane-bounded vesicle containing pigment and/or pigment precursor molecules. Pigment granule biogenesis is poorly understood, as pigment granules are derived from multiple sources including the endoplasmic reticulum, coated vesicles, lysosomes, and endosomes.
	GO_ORGANELLAR_RIBOSOME	http://www.broadinstitute.org/gsea/msigdb/cards/GO_ORGANELLAR_RIBOSOME	71	-3.5	A ribosome contained within a subcellular membrane-bounded organelle.
	GO_MHC_CLASS_II_PROTEIN_COMPLEX	http://www.broadinstitute.org/gsea/msigdb/cards/GO_MHC_CLASS_II_PROTEIN_COMPLEX	11	-3.4	A transmembrane protein complex composed of an MHC class II alpha and MHC class II beta chain, and with or without a bound peptide or polysaccharide antigen.
	GO_BLOOD_MICROPARTICLE	http://www.broadinstitute.org/gsea/msigdb/cards/GO_BLOOD_MICROPARTICLE	105	3.3	A phospholipid microvesicle that is derived from any of several cell types, such as platelets, blood cells, endothelial cells, or others, and contains membrane receptors as well as other proteins characteristic of the parental cell. Microparticles are heterogeneous in size, and are characterized as microvesicles free of nucleic acids.
	GO_EXTRINSIC_COMPONENT_OF_PLASMA_MEMBRANE	http://www.broadinstitute.org/gsea/msigdb/cards/GO_EXTRINSIC_COMPONENT_OF_PLASMA_MEMBRANE	134	3.2	The component of a plasma membrane consisting of gene products and protein complexes that are loosely bound to one of its surfaces, but not integrated into the hydrophobic region.
	GO_RIBOSOMAL_SUBUNIT	http://www.broadinstitute.org/gsea/msigdb/cards/GO_RIBOSOMAL_SUBUNIT	148	-3.1	Either of the two subunits of a ribosome: the ribosomal large subunit or the ribosomal small subunit.
	GO_TRANSPORT_VESICLE_MEMBRANE	http://www.broadinstitute.org/gsea/msigdb/cards/GO_TRANSPORT_VESICLE_MEMBRANE	141	3.1	The lipid bilayer surrounding a transport vesicle.
	GO_COMPLEX_OF_COLLAGEN_TRIMERS	http://www.broadinstitute.org/gsea/msigdb/cards/GO_COMPLEX_OF_COLLAGEN_TRIMERS	22	3.0	A complex of collagen trimers such as a fibril or collagen network.
	GO_MCM_COMPLEX	http://www.broadinstitute.org/gsea/msigdb/cards/GO_MCM_COMPLEX	10	-3.0	A hexameric protein complex required for the initiation and regulation of DNA replication.
Gene ontology – molecular function	GO_TRANSFERASE_ACTIVITY_TRANSFERRING_ACYL_GROUPS_OTHER_THAN_AMINO_ACYL_GROUPS	http://www.broadinstitute.org/gsea/msigdb/cards/GO_TRANSFERASE_ACTIVITY_TRANSFERRING_ACYL_GROUPS_OTHER_THAN_AMINO_ACYL_GROUPS	197	-4.2
	GO_TRANSFERASE_ACTIVITY_TRANSFERRING_ACYL_GROUPS	http://www.broadinstitute.org/gsea/msigdb/cards/GO_TRANSFERASE_ACTIVITY_TRANSFERRING_ACYL_GROUPS	229	-3.8	Catalysis of the transfer of an acyl group from one compound (donor) to another (acceptor).
	GO_CARBOHYDRATE_BINDING	http://www.broadinstitute.org/gsea/msigdb/cards/GO_CARBOHYDRATE_BINDING	239	3.7	Interacting selectively and non-covalently with any carbohydrate, which includes monosaccharides, oligosaccharides and polysaccharides as well as substances derived from monosaccharides by reduction of the carbonyl group (alditols), by oxidation of one or more hydroxy groups to afford the corresponding aldehydes, ketones, or carboxylic acids, or by replacement of one or more hydroxy group(s) by a…
	GO_MONOSACCHARIDE_BINDING	http://www.broadinstitute.org/gsea/msigdb/cards/GO_MONOSACCHARIDE_BINDING	67	3.6	Interacting selectively and non-covalently with any monosaccharide. Monosaccharides are the simplest carbohydrates; they are polyhydroxy aldehydes H[CH(OH)]nC(=O)H or polyhydroxy ketones H[CHOH]nC(=O)[CHOH]mH with three or more carbon atoms. They form the constitutional repeating units of oligo- and polysaccharides.
	GO_ENDODEOXYRIBONUCLEASE_ACTIVITY	http://www.broadinstitute.org/gsea/msigdb/cards/GO_ENDODEOXYRIBONUCLEASE_ACTIVITY	47	-3.4	Catalysis of the hydrolysis of ester linkages within deoxyribonucleic acid by creating internal breaks.
	GO_CYSTEINE_TYPE_ENDOPEPTIDASE_ACTIVITY	http://www.broadinstitute.org/gsea/msigdb/cards/GO_CYSTEINE_TYPE_ENDOPEPTIDASE_ACTIVITY	85	-3.4	Catalysis of the hydrolysis of internal, alpha-peptide bonds in a polypeptide chain by a mechanism in which the sulfhydryl group of a cysteine residue at the active center acts as a nucleophile.
	GO_METAL_CLUSTER_BINDING	http://www.broadinstitute.org/gsea/msigdb/cards/GO_METAL_CLUSTER_BINDING	61	-3.3	Interacting selectively and non-covalently with a cluster of atoms including both metal ions and nonmetal atoms, usually sulfur and oxygen. Examples include iron-sulfur clusters and nickel-iron-sulfur clusters.
	GO_OXIDOREDUCTASE_ACTIVITY_ACTING_ON_NAD_P_H	http://www.broadinstitute.org/gsea/msigdb/cards/GO_OXIDOREDUCTASE_ACTIVITY_ACTING_ON_NAD_P_H	88	-3.2	Catalysis of an oxidation-reduction (redox) reaction in which NADH or NADPH acts as a hydrogen or electron donor and reduces a hydrogen or electron acceptor.
	GO_MYOSIN_BINDING	http://www.broadinstitute.org/gsea/msigdb/cards/GO_MYOSIN_BINDING	59	3.2	Interacting selectively and non-covalently with any part of a myosin complex; myosins are any of a superfamily of molecular motor proteins that bind to actin and use the energy of ATP hydrolysis to generate force and movement along actin filaments.
	GO_ENDORIBONUCLEASE_ACTIVITY_PRODUCING_5_PHOSPHOMONOESTERS	http://www.broadinstitute.org/gsea/msigdb/cards/GO_ENDORIBONUCLEASE_ACTIVITY_PRODUCING_5_PHOSPHOMONOESTERS	26	-3.2	Catalysis of the hydrolysis of ester linkages within ribonucleic acids by creating internal breaks to yield 5'-phosphomonoesters.
Hallmark	HALLMARK_HYPOXIA	http://www.broadinstitute.org/gsea/msigdb/cards/HALLMARK_HYPOXIA	198	8.7	Genes up-regulated in response to low oxygen levels (hypoxia).
	HALLMARK_GLYCOLYSIS	http://www.broadinstitute.org/gsea/msigdb/cards/HALLMARK_GLYCOLYSIS	199	6.5	Genes encoding proteins involved in glycolysis and gluconeogenesis.
	HALLMARK_MTORC1_SIGNALING	http://www.broadinstitute.org/gsea/msigdb/cards/HALLMARK_MTORC1_SIGNALING	200	4.7	Genes up-regulated through activation of mTORC1 complex.
	HALLMARK_EPITHELIAL_MESENCHYMAL_TRANSITION	http://www.broadinstitute.org/gsea/msigdb/cards/HALLMARK_EPITHELIAL_MESENCHYMAL_TRANSITION	200	4.3	Genes defining epithelial-mesenchymal transition, as in wound healing, fibrosis and metastasis.
	N/A	N/A	N/A	N/A
	N/A	N/A	N/A	N/A
	N/A	N/A	N/A	N/A
	N/A	N/A	N/A	N/A
	N/A	N/A	N/A	N/A
	N/A	N/A	N/A	N/A
Human phenotype ontology	HP:0003444	EMG: chronic denervation signs	10	-3.4
	HP:0100627	Displacement of the external urethral meatus	240	-3.3
	HP:0100867	Duodenal stenosis	27	-3.2
	HP:0012848	Small intestinal stenosis	27	-3.2
	HP:0002921	Abnormality of the cerebrospinal fluid	328	-3.1
	HP:0000989	Pruritus	87	-3.1
	HP:0000047	Hypospadias	227	-3.0
	HP:0002937	Hemivertebrae	40	-3.0
	HP:0100887	Abnormality of globe size	211	-3.0
	HP:0000022	Abnormality of male internal genitalia	42	-3.0
Immunologenic signatures	GSE37416_CTRL_VS_12H_F_TULARENSIS_LVS_NEUTROPHIL_DN	http://www.broadinstitute.org/gsea/msigdb/cards/GSE37416_CTRL_VS_12H_F_TULARENSIS_LVS_NEUTROPHIL_DN	193	8.5
	GSE37416_CTRL_VS_6H_F_TULARENSIS_LVS_NEUTROPHIL_DN	http://www.broadinstitute.org/gsea/msigdb/cards/GSE37416_CTRL_VS_6H_F_TULARENSIS_LVS_NEUTROPHIL_DN	188	8.3
	GSE18791_CTRL_VS_NEWCASTLE_VIRUS_DC_16H_UP	http://www.broadinstitute.org/gsea/msigdb/cards/GSE18791_CTRL_VS_NEWCASTLE_VIRUS_DC_16H_UP	196	-6.9
	GSE37416_0H_VS_48H_F_TULARENSIS_LVS_NEUTROPHIL_DN	http://www.broadinstitute.org/gsea/msigdb/cards/GSE37416_0H_VS_48H_F_TULARENSIS_LVS_NEUTROPHIL_DN	193	6.9
	GSE37416_CTRL_VS_3H_F_TULARENSIS_LVS_NEUTROPHIL_DN	http://www.broadinstitute.org/gsea/msigdb/cards/GSE37416_CTRL_VS_3H_F_TULARENSIS_LVS_NEUTROPHIL_DN	188	6.4
	GSE37416_CTRL_VS_24H_F_TULARENSIS_LVS_NEUTROPHIL_DN	http://www.broadinstitute.org/gsea/msigdb/cards/GSE37416_CTRL_VS_24H_F_TULARENSIS_LVS_NEUTROPHIL_DN	196	6.3
	GSE37416_0H_VS_12H_F_TULARENSIS_LVS_NEUTROPHIL_DN	http://www.broadinstitute.org/gsea/msigdb/cards/GSE37416_0H_VS_12H_F_TULARENSIS_LVS_NEUTROPHIL_DN	195	6.0
	GSE22886_DAY0_VS_DAY1_MONOCYTE_IN_CULTURE_DN	http://www.broadinstitute.org/gsea/msigdb/cards/GSE22886_DAY0_VS_DAY1_MONOCYTE_IN_CULTURE_DN	195	5.9
	GSE21360_SECONDARY_VS_QUATERNARY_MEMORY_CD8_TCELL_DN	http://www.broadinstitute.org/gsea/msigdb/cards/GSE21360_SECONDARY_VS_QUATERNARY_MEMORY_CD8_TCELL_DN	158	5.6
	GSE37416_0H_VS_24H_F_TULARENSIS_LVS_NEUTROPHIL_DN	http://www.broadinstitute.org/gsea/msigdb/cards/GSE37416_0H_VS_24H_F_TULARENSIS_LVS_NEUTROPHIL_DN	195	5.6
KEGG	KEGG_METABOLISM_OF_XENOBIOTICS_BY_CYTOCHROME_P450	http://www.broadinstitute.org/gsea/msigdb/cards/KEGG_METABOLISM_OF_XENOBIOTICS_BY_CYTOCHROME_P450	52	-4.3	Metabolism of xenobiotics by cytochrome P450
	KEGG_STEROID_HORMONE_BIOSYNTHESIS	http://www.broadinstitute.org/gsea/msigdb/cards/KEGG_STEROID_HORMONE_BIOSYNTHESIS	41	-3.5	Steroid hormone biosynthesis
	KEGG_GLYCOLYSIS_GLUCONEOGENESIS	http://www.broadinstitute.org/gsea/msigdb/cards/KEGG_GLYCOLYSIS_GLUCONEOGENESIS	60	3.4	Glycolysis / Gluconeogenesis
	KEGG_TERPENOID_BACKBONE_BIOSYNTHESIS	http://www.broadinstitute.org/gsea/msigdb/cards/KEGG_TERPENOID_BACKBONE_BIOSYNTHESIS	15	-3.3	Terpenoid backbone biosynthesis
	KEGG_SULFUR_METABOLISM	http://www.broadinstitute.org/gsea/msigdb/cards/KEGG_SULFUR_METABOLISM	10	-3.3	Sulfur metabolism
	KEGG_STEROID_BIOSYNTHESIS	http://www.broadinstitute.org/gsea/msigdb/cards/KEGG_STEROID_BIOSYNTHESIS	16	-3.3	Steroid biosynthesis
	KEGG_PROTEASOME	http://www.broadinstitute.org/gsea/msigdb/cards/KEGG_PROTEASOME	43	-3.2	Proteasome (a.o. important for regulation of cell cycle)
	KEGG_ASTHMA	http://www.broadinstitute.org/gsea/msigdb/cards/KEGG_ASTHMA	25	-3.1	Asthma
	KEGG_FOCAL_ADHESION	http://www.broadinstitute.org/gsea/msigdb/cards/KEGG_FOCAL_ADHESION	196	3.0	Focal adhesion
	N/A	N/A	N/A	N/A
Mammalian phenotypes	MP:0010320	increased pituitary gland tumor incidence	15	-3.7
	MP:0002212	abnormal secondary sex determination	11	-3.7
	MP:0002699	abnormal vitreous body morphology	31	-3.6
	MP:0003869	ectopic cartilage	18	-3.6
	MP:0001726	abnormal allantois morphology	69	-3.5
	MP:0008966	abnormal chiasmata formation	14	-3.4
	MP:0005195	abnormal posterior eye segment morphology	11	-3.4
	MP:0001408	stereotypic behavior	25	-3.3
	MP:0003054	spina bifida	80	-3.3
	MP:0009328	delayed heart looping	10	-3.3
MicroRNA targets	ACTGAAA_MIR30A3P_MIR30E3P	http://www.broadinstitute.org/gsea/msigdb/cards/ACTGAAA_MIR30A3P_MIR30E3P	190	-3.4
	GAGCTGG_MIR337	http://www.broadinstitute.org/gsea/msigdb/cards/GAGCTGG_MIR337	156	-3.1
	N/A	N/A	N/A	N/A
	N/A	N/A	N/A	N/A
	N/A	N/A	N/A	N/A
	N/A	N/A	N/A	N/A
	N/A	N/A	N/A	N/A
	N/A	N/A	N/A	N/A
	N/A	N/A	N/A	N/A
	N/A	N/A	N/A	N/A
Oncogenic signatures	HOXA9_DN.V1_DN	http://www.broadinstitute.org/gsea/msigdb/cards/HOXA9_DN.V1_DN	185	3.5	Genes down-regulated in MOLM-14 cells (AML) with knockdown of HOXA9 gene by RNAi vs controls.
	ERB2_UP.V1_UP	http://www.broadinstitute.org/gsea/msigdb/cards/ERB2_UP.V1_UP	188	3.5
	MTOR_UP.N4.V1_UP	http://www.broadinstitute.org/gsea/msigdb/cards/MTOR_UP.N4.V1_UP	194	3.3	Genes up-regulated in CEM-C1 cells (T-CLL) in comparison of control vs rapamycin (sirolimus), an mTOR pathway inhibitor.
	KRAS.LUNG.BREAST_UP.V1_UP	http://www.broadinstitute.org/gsea/msigdb/cards/KRAS.LUNG.BREAST_UP.V1_UP	135	3.3	Genes up-regulated in epithelial lung and breast cancer cell lines over-expressing an oncogenic form of KRAS gene.
	KRAS.DF.V1_UP	http://www.broadinstitute.org/gsea/msigdb/cards/KRAS.DF.V1_UP	187	3.3	Genes up-regulated in epithelial lung cancer cell lines over-expressing an oncogenic form of KRAS gene.
	KRAS.600.LUNG.BREAST_UP.V1_UP	http://www.broadinstitute.org/gsea/msigdb/cards/KRAS.600.LUNG.BREAST_UP.V1_UP	268	3.1	Genes up-regulated in epithelial lung and breast cancer cell lines over-expressing an oncogenic form of KRAS gene.
	EGFR_UP.V1_UP	http://www.broadinstitute.org/gsea/msigdb/cards/EGFR_UP.V1_UP	192	3.1	Genes up-regulated in MCF-7 cells positive for ESR1 and engineered to express ligand-activatable EGFR.
	RB_DN.V1_DN	http://www.broadinstitute.org/gsea/msigdb/cards/RB_DN.V1_DN	121	3.1	Genes down-regulated in primary keratinocytes from RB1 skin specific knockout mice.
	HINATA_NFKB_IMMU_INF	http://www.broadinstitute.org/gsea/msigdb/cards/HINATA_NFKB_IMMU_INF	17	3.1	Immune or inflammatory genes induced by NF-kappaB in primary keratinocytes and fibroblasts.
	ATF2_UP.V1_DN	http://www.broadinstitute.org/gsea/msigdb/cards/ATF2_UP.V1_DN	179	3.1	Genes down-regulated in myometrial cells over-expressing ATF2 gene.
Reactome	REACTOME_ASSEMBLY_OF_THE_PRE_REPLICATIVE_COMPLEX	http://www.broadinstitute.org/gsea/msigdb/cards/REACTOME_ASSEMBLY_OF_THE_PRE_REPLICATIVE_COMPLEX	63	-4.3	Assembly of the pre-replicative complex
	REACTOME_CHOLESTEROL_BIOSYNTHESIS	http://www.broadinstitute.org/gsea/msigdb/cards/REACTOME_CHOLESTEROL_BIOSYNTHESIS	21	-4.3	Cholesterol biosynthesis
	REACTOME_S_PHASE	http://www.broadinstitute.org/gsea/msigdb/cards/REACTOME_S_PHASE	106	-4.3	S Phase
	REACTOME_M_G1_TRANSITION	http://www.broadinstitute.org/gsea/msigdb/cards/REACTOME_M_G1_TRANSITION	78	-4.1	Genes involved in M/G1 Transition
	REACTOME_SYNTHESIS_OF_DNA	http://www.broadinstitute.org/gsea/msigdb/cards/REACTOME_SYNTHESIS_OF_DNA	90	-4.0	Genes involved in Synthesis of DNA
	REACTOME_DNA_REPLICATION	http://www.broadinstitute.org/gsea/msigdb/cards/REACTOME_DNA_REPLICATION	186	-4.0	DNA Replication
	REACTOME_MITOTIC_M_M_G1_PHASES	http://www.broadinstitute.org/gsea/msigdb/cards/REACTOME_MITOTIC_M_M_G1_PHASES	166	-4.0	Genes involved in Mitotic M-M/G1 phases
	REACTOME_ANTIGEN_PRESENTATION_FOLDING_ASSEMBLY_AND_PEPTIDE_LOADING_OF_CLASS_I_MHC	http://www.broadinstitute.org/gsea/msigdb/cards/REACTOME_ANTIGEN_PRESENTATION_FOLDING_ASSEMBLY_AND_PEPTIDE_LOADING_OF_CLASS_I_MHC	19	3.8	Genes involved in Antigen Presentation: Folding, assembly and peptide loading of class I MHC
	REACTOME_GLUCOSE_METABOLISM	http://www.broadinstitute.org/gsea/msigdb/cards/REACTOME_GLUCOSE_METABOLISM	63	3.8	Glucose metabolism
	REACTOME_GLYCOLYSIS	http://www.broadinstitute.org/gsea/msigdb/cards/REACTOME_GLYCOLYSIS	26	3.6	Glycolysis
Transcription factor targets	FOX_Q2	http://www.broadinstitute.org/gsea/msigdb/cards/FOX_Q2	207	-3.8	Genes having at least one occurence of the transcription factor binding site V$FOX_Q2 (v7.4 TRANSFAC) in the regions spanning up to 4 kb around their transcription starting sites. DNA binding.
	HIF1_Q3	http://www.broadinstitute.org/gsea/msigdb/cards/HIF1_Q3	224	3.8	Genes having at least one occurence of the transcription factor binding site V$HIF1_Q3 (v7.4 TRANSFAC) in the regions spanning up to 4 kb around their transcription starting sites.
	HIF1_Q5	http://www.broadinstitute.org/gsea/msigdb/cards/HIF1_Q5	241	3.7	Genes having at least one occurence of the transcription factor binding site V$HIF1_Q5 (v7.4 TRANSFAC) in the regions spanning up to 4 kb around their transcription starting sites.
	YY1_02	http://www.broadinstitute.org/gsea/msigdb/cards/YY1_02	234	-3.4	Genes having at least one occurence of the transcription factor binding site V$YY1_02 (v7.4 TRANSFAC) in the regions spanning up to 4 kb around their transcription starting sites.
	TGASTMAGC_NFE2_01	http://www.broadinstitute.org/gsea/msigdb/cards/TGASTMAGC_NFE2_01	189	3.1	Genes having at least one occurence of the highly conserved motif M32 TGASTMAGC sites. The motif matches transcription factor binding site V$NFE2_01 (v7.4 TRANSFAC).
	RYCACNNRNNRNCAG_UNKNOWN	http://www.broadinstitute.org/gsea/msigdb/cards/RYCACNNRNNRNCAG_UNKNOWN	75	-3.0	Genes having at least one occurence of the highly conserved motif M128 RYCACNNRNNRNCAG in the region spanning up to 4 kb around their transcription start sites. The motif does not match any known transcription factor binding site (v7.4 TRANSFAC).
	N/A	N/A	N/A	N/A
	N/A	N/A	N/A	N/A
	N/A	N/A	N/A	N/A
	N/A	N/A	N/A	N/A
