# Supplementary material for: Liver glycogen phosphorylase is upregulated in glioblastoma and provides a metabolic vulnerability to high dose radiation
Source: Cell Death Dis. 2022 Jun 28;13(6):573. doi: 10.1038/s41419-022-05005-2 (PMC9240045; doi:10.1038/s41419-022-05005-2)
Supplement: Supplementary file 17 — Table 9S [file 41419_2022_5005_MOESM17_ESM.xls]

## Sheet: Blad1
Name of gene set collection	Enriched gene sets - identifier	Enriched gene sets - description	Number of genes	Z-score	Background information
Biocarta	BIOCARTA_ETC_PATHWAY	http://www.broadinstitute.org/gsea/msigdb/cards/BIOCARTA_ETC_PATHWAY	10	3.7	Electron Transport Reaction in Mitochondria
	BIOCARTA_TFF_PATHWAY	http://www.broadinstitute.org/gsea/msigdb/cards/BIOCARTA_TFF_PATHWAY	21	3.7	Trefoil Factors Initiate Mucosal Healing
	BIOCARTA_CHREBP2_PATHWAY	http://www.broadinstitute.org/gsea/msigdb/cards/BIOCARTA_CHREBP2_PATHWAY	41	3.3
	BIOCARTA_LONGEVITY_PATHWAY	http://www.broadinstitute.org/gsea/msigdb/cards/BIOCARTA_LONGEVITY_PATHWAY	14	3.3	The IGF-1 Receptor and Longevity
	BIOCARTA_MCM_PATHWAY	http://www.broadinstitute.org/gsea/msigdb/cards/BIOCARTA_MCM_PATHWAY	18	3.0	CDK Regulation of DNA Replication
	BIOCARTA_AKT_PATHWAY	http://www.broadinstitute.org/gsea/msigdb/cards/BIOCARTA_AKT_PATHWAY	21	3.0	AKT Signaling Pathway
	N/A	N/A	N/A	N/A
	N/A	N/A	N/A	N/A
	N/A	N/A	N/A	N/A
	N/A	N/A	N/A	N/A
Cancer gene neighborhoods	GCM_NCAM1	http://www.broadinstitute.org/gsea/msigdb/cards/GCM_NCAM1	125	4.4
	GCM_ZNF198	http://www.broadinstitute.org/gsea/msigdb/cards/GCM_ZNF198	115	4.3
	MORF_BUB1B	http://www.broadinstitute.org/gsea/msigdb/cards/MORF_BUB1B	65	4.1
	GCM_MYST2	http://www.broadinstitute.org/gsea/msigdb/cards/GCM_MYST2	169	4.0
	GCM_UBE2N	http://www.broadinstitute.org/gsea/msigdb/cards/GCM_UBE2N	152	3.7
	MORF_JAG1	http://www.broadinstitute.org/gsea/msigdb/cards/MORF_JAG1	92	3.6
	MORF_GMPS	http://www.broadinstitute.org/gsea/msigdb/cards/MORF_GMPS	51	3.6
	MORF_ERCC2	http://www.broadinstitute.org/gsea/msigdb/cards/MORF_ERCC2	102	3.4
	GCM_DFFA	http://www.broadinstitute.org/gsea/msigdb/cards/GCM_DFFA	127	3.3
	GNF2_PTPN6	http://www.broadinstitute.org/gsea/msigdb/cards/GNF2_PTPN6	46	3.2
Cancer modules	MODULE_62	http://www.broadinstitute.org/gsea/msigdb/cards/MODULE_62	87	6.8	Genes in the cancer module 62.
	MODULE_152	http://www.broadinstitute.org/gsea/msigdb/cards/MODULE_152	119	5.2	Oxidative phosphorylation and ATP synthesis.
	MODULE_42	http://www.broadinstitute.org/gsea/msigdb/cards/MODULE_42	25	4.1	Genes in the cancer module 42.
	MODULE_307	http://www.broadinstitute.org/gsea/msigdb/cards/MODULE_307	25	4.0	Oxidative phosphorylation (COX and ATPases).
	MODULE_432	http://www.broadinstitute.org/gsea/msigdb/cards/MODULE_432	15	3.8	Genes in the cancer module 432.
	MODULE_77	http://www.broadinstitute.org/gsea/msigdb/cards/MODULE_77	28	3.7	Genes in the cancer module 77.
	MODULE_174	http://www.broadinstitute.org/gsea/msigdb/cards/MODULE_174	91	3.7	Genes in the cancer module 174.
	MODULE_22	http://www.broadinstitute.org/gsea/msigdb/cards/MODULE_22	44	3.6	Genes in the cancer module 22.
	MODULE_103	http://www.broadinstitute.org/gsea/msigdb/cards/MODULE_103	12	3.6	Genes in the cancer module 103.
	MODULE_43	http://www.broadinstitute.org/gsea/msigdb/cards/MODULE_43	95	3.4	Energy pathways.
Chemical and genetic perturbations	MOOTHA_VOXPHOS	http://www.broadinstitute.org/gsea/msigdb/cards/MOOTHA_VOXPHOS	85	6.9	Genes involved in oxidative phosphorylation; based on literature and sequence annotation resources and converted to Affymetrix HG-U133A probe sets.
	MOOTHA_MITOCHONDRIA	http://www.broadinstitute.org/gsea/msigdb/cards/MOOTHA_MITOCHONDRIA	441	6.6	Mitochondrial genes
	MOOTHA_HUMAN_MITODB_6_2002	http://www.broadinstitute.org/gsea/msigdb/cards/MOOTHA_HUMAN_MITODB_6_2002	423	6.5	Mitochondrial genes; based on literature and sequence annotation resources and converted to Affymetrix HG-U133A probe sets.
	STEIN_ESRRA_TARGETS_UP	http://www.broadinstitute.org/gsea/msigdb/cards/STEIN_ESRRA_TARGETS_UP	376	4.5	Genes up-regulated by ESRRA only.
	WONG_MITOCHONDRIA_GENE_MODULE	http://www.broadinstitute.org/gsea/msigdb/cards/WONG_MITOCHONDRIA_GENE_MODULE	214	4.4	Genes that comprise the mitochondria gene module
	DAZARD_RESPONSE_TO_UV_NHEK_DN	http://www.broadinstitute.org/gsea/msigdb/cards/DAZARD_RESPONSE_TO_UV_NHEK_DN	314	4.3	Genes down-regulated in NHEK cells (normal keratinocytes) by UV-B irradiation.
	MANALO_HYPOXIA_DN	http://www.broadinstitute.org/gsea/msigdb/cards/MANALO_HYPOXIA_DN	282	4.3	Genes down-regulated in response to both hypoxia (1% O2) and overexpression of an active form of HIF1A.
	MOOTHA_TCA	http://www.broadinstitute.org/gsea/msigdb/cards/MOOTHA_TCA	16	4.2	Tricarboxylic acid related genes; based on literature and sequence annotation resources and converted to Affymetrix HG-U133A probe sets.
	ENK_UV_RESPONSE_KERATINOCYTE_DN	http://www.broadinstitute.org/gsea/msigdb/cards/ENK_UV_RESPONSE_KERATINOCYTE_DN	479	4.0	Genes down-regulated in NHEK cells (normal epidermal keratinocytes) after UVB irradiation.
	MOOTHA_PGC	http://www.broadinstitute.org/gsea/msigdb/cards/MOOTHA_PGC	413	3.9	Genes up-regulated in differentiating C2C12 cells (myoblasts) upon expression of PPARGC1A off an adenoviral vector. PPARGC1A is the master regulator of mitochondrial biogenesis.
Gene ontology – biological process	GO_CELLULAR_RESPIRATION	http://www.broadinstitute.org/gsea/msigdb/cards/GO_CELLULAR_RESPIRATION	139	7.0	The enzymatic release of energy from inorganic and organic compounds (especially carbohydrates and fats) which either requires oxygen (aerobic respiration) or does not (anaerobic respiration).
	GO_OXIDATIVE_PHOSPHORYLATION	http://www.broadinstitute.org/gsea/msigdb/cards/GO_OXIDATIVE_PHOSPHORYLATION	81	6.7	The phosphorylation of ADP to ATP that accompanies the oxidation of a metabolite through the operation of the respiratory chain. Oxidation of compounds establishes a proton gradient across the membrane, providing the energy for ATP synthesis.
	GO_AEROBIC_RESPIRATION	http://www.broadinstitute.org/gsea/msigdb/cards/GO_AEROBIC_RESPIRATION	51	6.6	The enzymatic release of energy from inorganic and organic compounds (especially carbohydrates and fats) which requires oxygen as the terminal electron acceptor.
	GO_MITOCHONDRIAL_TRANSLATION	http://www.broadinstitute.org/gsea/msigdb/cards/GO_MITOCHONDRIAL_TRANSLATION	106	5.3	The chemical reactions and pathways resulting in the formation of a protein in a mitochondrion. This is a ribosome-mediated process in which the information in messenger RNA (mRNA) is used to specify the sequence of amino acids in the protein; the mitochondrion has its own ribosomes and transfer RNAs, and uses a genetic code that differs from the nuclear code.
	GO_TRICARBOXYLIC_ACID_METABOLIC_PROCESS	http://www.broadinstitute.org/gsea/msigdb/cards/GO_TRICARBOXYLIC_ACID_METABOLIC_PROCESS	36	5.3	The chemical reactions and pathways involving dicarboxylic acids, any organic acid containing three carboxyl (COOH) groups or anions (COO-).
	GO_TRANSLATIONAL_ELONGATION	http://www.broadinstitute.org/gsea/msigdb/cards/GO_TRANSLATIONAL_ELONGATION	106	5.3	The successive addition of amino acid residues to a nascent polypeptide chain during protein biosynthesis.
	GO_NUCLEOSIDE_TRIPHOSPHATE_METABOLIC_PROCESS	http://www.broadinstitute.org/gsea/msigdb/cards/GO_NUCLEOSIDE_TRIPHOSPHATE_METABOLIC_PROCESS	215	4.8	The chemical reactions and pathways involving a nucleoside triphosphate, a compound consisting of a nucleobase linked to a deoxyribose or ribose sugar esterified with triphosphate on the sugar. Buildingblocks DNA.
	GO_ELECTRON_TRANSPORT_CHAIN	http://www.broadinstitute.org/gsea/msigdb/cards/GO_ELECTRON_TRANSPORT_CHAIN	91	4.8	A process in which a series of electron carriers operate together to transfer electrons from donors to any of several different terminal electron acceptors to generate a transmembrane electrochemical gradient.
	GO_NUCLEOSIDE_MONOPHOSPHATE_METABOLIC_PROCESS	http://www.broadinstitute.org/gsea/msigdb/cards/GO_NUCLEOSIDE_MONOPHOSPHATE_METABOLIC_PROCESS	229	4.7	The chemical reactions and pathways involving a nucleoside monophosphate, a compound consisting of a nucleobase linked to a deoxyribose or ribose sugar esterified with phosphate on the sugar.
	GO_ENERGY_DERIVATION_BY_OXIDATION_OF_ORGANIC_COMPOUNDS	http://www.broadinstitute.org/gsea/msigdb/cards/GO_ENERGY_DERIVATION_BY_OXIDATION_OF_ORGANIC_COMPOUNDS	208	4.7	The chemical reactions and pathways by which a cell derives energy from organic compounds; results in the oxidation of the compounds from which energy is released.
Gene ontology – cellular component	GO_MITOCHONDRIAL_MATRIX	http://www.broadinstitute.org/gsea/msigdb/cards/GO_MITOCHONDRIAL_MATRIX	397	7.0	The gel-like material, with considerable fine structure, that lies in the matrix space, or lumen, of a mitochondrion. It contains the enzymes of the tricarboxylic acid cycle and, in some organisms, the enzymes concerned with fatty acid oxidation.
	GO_RESPIRATORY_CHAIN	http://www.broadinstitute.org/gsea/msigdb/cards/GO_RESPIRATORY_CHAIN	76	6.6
	GO_MITOCHONDRIAL_MEMBRANE_PART	http://www.broadinstitute.org/gsea/msigdb/cards/GO_MITOCHONDRIAL_MEMBRANE_PART	165	6.0	Any constituent part of a mitochondrial membrane, either of the lipid bilayers that surround the mitochondrion and form the mitochondrial envelope.
	GO_MITOCHONDRIAL_PROTEIN_COMPLEX	http://www.broadinstitute.org/gsea/msigdb/cards/GO_MITOCHONDRIAL_PROTEIN_COMPLEX	130	5.9	A protein complex that is part of a mitochondrion.
	GO_INNER_MITOCHONDRIAL_MEMBRANE_PROTEIN_COMPLEX	http://www.broadinstitute.org/gsea/msigdb/cards/GO_INNER_MITOCHONDRIAL_MEMBRANE_PROTEIN_COMPLEX	101	5.8	Any protein complex that is part of the inner mitochondrial membrane.
	GO_OXIDOREDUCTASE_COMPLEX	http://www.broadinstitute.org/gsea/msigdb/cards/GO_OXIDOREDUCTASE_COMPLEX	90	5.0	Any protein complex that possesses oxidoreductase activity.
	GO_CYTOCHROME_COMPLEX	http://www.broadinstitute.org/gsea/msigdb/cards/GO_CYTOCHROME_COMPLEX	20	4.0	A protein complex in which at least one of the proteins is a cytochrome, i.e. a heme-containing protein involved in catalysis of redox reactions.
	GO_COPI_COATED_VESICLE	http://www.broadinstitute.org/gsea/msigdb/cards/GO_COPI_COATED_VESICLE	23	-3.9	A vesicle with a coat formed of the COPI coat complex proteins. COPI-coated vesicles are found associated with Golgi membranes at steady state, are involved in Golgi to endoplasmic reticulum (retrograde) vesicle transport, and possibly also in intra-Golgi transport.
	GO_DNA_PACKAGING_COMPLEX	http://www.broadinstitute.org/gsea/msigdb/cards/GO_DNA_PACKAGING_COMPLEX	71	3.8	A protein complex that plays a role in the process of DNA packaging.
	GO_KERATIN_FILAMENT	http://www.broadinstitute.org/gsea/msigdb/cards/GO_KERATIN_FILAMENT	59	3.6	A filament composed of acidic and basic keratins (types I and II), typically expressed in epithelial cells. The keratins are the most diverse classes of IF proteins, with a large number of keratin isoforms being expressed. Each type of epithelium always expresses a characteristic combination of type I and type II keratins.
Gene ontology - molecular function	GO_LIGASE_ACTIVITY_FORMING_CARBON_OXYGEN_BONDS	http://www.broadinstitute.org/gsea/msigdb/cards/GO_LIGASE_ACTIVITY_FORMING_CARBON_OXYGEN_BONDS	43	4.1	Catalysis of the joining of two molecules via a carbon-oxygen bond, with the concomitant hydrolysis of the diphosphate bond in ATP or a similar triphosphate.
	GO_RRNA_BINDING	http://www.broadinstitute.org/gsea/msigdb/cards/GO_RRNA_BINDING	52	3.7	Interacting selectively and non-covalently with ribosomal RNA.
	GO_COENZYME_BINDING	http://www.broadinstitute.org/gsea/msigdb/cards/GO_COENZYME_BINDING	175	3.7	Interacting selectively and non-covalently with a coenzyme, any of various nonprotein organic cofactors that are required, in addition to an enzyme and a substrate, for an enzymatic reaction to proceed.
	GO_RNA_POLYMERASE_ACTIVITY	http://www.broadinstitute.org/gsea/msigdb/cards/GO_RNA_POLYMERASE_ACTIVITY	41	3.6	Catalysis of the reaction: nucleoside triphosphate + RNA(n) = diphosphate + RNA(n+1); the synthesis of RNA from ribonucleotide triphosphates in the presence of a nucleic acid template.
	GO_BETA_TUBULIN_BINDING	http://www.broadinstitute.org/gsea/msigdb/cards/GO_BETA_TUBULIN_BINDING	36	3.5	Interacting selectively and non-covalently with the microtubule constituent protein beta-tubulin.
	GO_OXIDOREDUCTASE_ACTIVITY_ACTING_ON_THE_ALDEHYDE_OR_OXO_GROUP_OF_DONORS_NAD_OR_NADP_AS_ACCEPTOR	http://www.broadinstitute.org/gsea/msigdb/cards/GO_OXIDOREDUCTASE_ACTIVITY_ACTING_ON_THE_ALDEHYDE_OR_OXO_GROUP_OF_DONORS_NAD_OR_NADP_AS_ACCEPTOR	35	3.5	Catalysis of an oxidation-reduction (redox) reaction in which an aldehyde or ketone (oxo) group acts as a hydrogen or electron donor and reduces NAD or NADP.
	GO_FLAVIN_ADENINE_DINUCLEOTIDE_BINDING	http://www.broadinstitute.org/gsea/msigdb/cards/GO_FLAVIN_ADENINE_DINUCLEOTIDE_BINDING	72	3.5	Interacting selectively and non-covalently with FAD, flavin-adenine dinucleotide, the coenzyme or the prosthetic group of various flavoprotein oxidoreductase enzymes, in either the oxidized form, FAD, or the reduced form, FADH2.
	GO_TRANSLATION_FACTOR_ACTIVITY_RNA_BINDING	http://www.broadinstitute.org/gsea/msigdb/cards/GO_TRANSLATION_FACTOR_ACTIVITY_RNA_BINDING	79	3.4	Functions during translation by interacting selectively and non-covalently with RNA during polypeptide synthesis at the ribosome.
	GO_4_IRON_4_SULFUR_CLUSTER_BINDING	http://www.broadinstitute.org/gsea/msigdb/cards/GO_4_IRON_4_SULFUR_CLUSTER_BINDING	39	3.4	Interacting selectively and non-covalently with a 4 iron, 4 sulfur (4Fe-4S) cluster; this cluster consists of four iron atoms, with the inorganic sulfur atoms found between the irons and acting as bridging ligands.
	GO_METAL_CLUSTER_BINDING	http://www.broadinstitute.org/gsea/msigdb/cards/GO_METAL_CLUSTER_BINDING	61	3.4	Interacting selectively and non-covalently with a cluster of atoms including both metal ions and nonmetal atoms, usually sulfur and oxygen. Examples include iron-sulfur clusters and nickel-iron-sulfur clusters.
Hallmark	HALLMARK_OXIDATIVE_PHOSPHORYLATION	http://www.broadinstitute.org/gsea/msigdb/cards/HALLMARK_OXIDATIVE_PHOSPHORYLATION	196	8.5	Genes encoding proteins involved in oxidative phosphorylation.
	HALLMARK_ADIPOGENESIS	http://www.broadinstitute.org/gsea/msigdb/cards/HALLMARK_ADIPOGENESIS	197	4.0	Genes up-regulated during adipocyte differentiation (adipogenesis).
	HALLMARK_UNFOLDED_PROTEIN_RESPONSE	http://www.broadinstitute.org/gsea/msigdb/cards/HALLMARK_UNFOLDED_PROTEIN_RESPONSE	112	-3.5	Genes up-regulated during unfolded protein response, a cellular stress response related to the endoplasmic reticulum.
	HALLMARK_E2F_TARGETS	http://www.broadinstitute.org/gsea/msigdb/cards/HALLMARK_E2F_TARGETS	197	3.4	Genes encoding cell cycle related targets of E2F transcription factors.
	HALLMARK_FATTY_ACID_METABOLISM	http://www.broadinstitute.org/gsea/msigdb/cards/HALLMARK_FATTY_ACID_METABOLISM	152	3.2	Genes encoding proteins involved in metabolism of fatty acids.
	N/A	N/A	N/A	N/A
	N/A	N/A	N/A	N/A
	N/A	N/A	N/A	N/A
	N/A	N/A	N/A	N/A
	N/A	N/A	N/A	N/A
Human phenotype ontology	HP:0002151	Increased serum lactate	105	5.9
	HP:0100705	Abnormality of the glial cells	90	5.1
	HP:0003128	Lactic acidosis	133	4.8
	HP:0002171	Gliosis	59	4.8
	HP:0001941	Acidosis	258	4.1
	HP:0004360	Abnormality of acid-base homeostasis	276	3.8
	HP:0001396	Cholestasis	182	3.7
	HP:0100579	Mucosal telangiectasiae	32	3.6
	HP:0100634	Neuroendocrine neoplasm	24	3.6
	HP:0100013	Neoplasm of the breast	61	3.5
Immunogenic signatures	GSE7348_LPS_VS_TOLERIZED_AND_LPS_STIM_MACROPHAGE_UP	http://www.broadinstitute.org/gsea/msigdb/cards/GSE7348_LPS_VS_TOLERIZED_AND_LPS_STIM_MACROPHAGE_UP	173	5.5
	GSE27786_BCELL_VS_NEUTROPHIL_UP	http://www.broadinstitute.org/gsea/msigdb/cards/GSE27786_BCELL_VS_NEUTROPHIL_UP	195	4.5
	GSE36392_TYPE_2_MYELOID_VS_MAC_IL25_TREATED_LUNG_DN	http://www.broadinstitute.org/gsea/msigdb/cards/GSE36392_TYPE_2_MYELOID_VS_MAC_IL25_TREATED_LUNG_DN	197	4.3
	GSE41867_DAY8_VS_DAY15_LCMV_CLONE13_EFFECTOR_CD8_TCELL_UP	http://www.broadinstitute.org/gsea/msigdb/cards/GSE41867_DAY8_VS_DAY15_LCMV_CLONE13_EFFECTOR_CD8_TCELL_UP	195	4.1
	GSE36888_UNTREATED_VS_IL2_TREATED_STAT5_AB_KNOCKIN_TCELL_6H_DN	http://www.broadinstitute.org/gsea/msigdb/cards/GSE36888_UNTREATED_VS_IL2_TREATED_STAT5_AB_KNOCKIN_TCELL_6H_DN	196	4.1
	GSE3982_EOSINOPHIL_VS_NEUTROPHIL_DN	http://www.broadinstitute.org/gsea/msigdb/cards/GSE3982_EOSINOPHIL_VS_NEUTROPHIL_DN	187	4.1
	GSE27786_CD4_VS_CD8_TCELL_DN	http://www.broadinstitute.org/gsea/msigdb/cards/GSE27786_CD4_VS_CD8_TCELL_DN	190	4.0
	GSE13522_CTRL_VS_T_CRUZI_Y_STRAIN_INF_SKIN_129_MOUSE_DN	http://www.broadinstitute.org/gsea/msigdb/cards/GSE13522_CTRL_VS_T_CRUZI_Y_STRAIN_INF_SKIN_129_MOUSE_DN	190	4.0
	GSE40666_UNTREATED_VS_IFNA_STIM_EFFECTOR_CD8_TCELL_90MIN_DN	http://www.broadinstitute.org/gsea/msigdb/cards/GSE40666_UNTREATED_VS_IFNA_STIM_EFFECTOR_CD8_TCELL_90MIN_DN	195	3.9
	GSE29614_CTRL_VS_DAY7_TIV_FLU_VACCINE_PBMC_DN	http://www.broadinstitute.org/gsea/msigdb/cards/GSE29614_CTRL_VS_DAY7_TIV_FLU_VACCINE_PBMC_DN	179	-3.8
Kegg	KEGG_PARKINSONS_DISEASE	http://www.broadinstitute.org/gsea/msigdb/cards/KEGG_PARKINSONS_DISEASE	108	5.8	Parkinson's disease
	KEGG_OXIDATIVE_PHOSPHORYLATION	http://www.broadinstitute.org/gsea/msigdb/cards/KEGG_OXIDATIVE_PHOSPHORYLATION	113	5.8	Oxidative phosphorylation
	KEGG_CITRATE_CYCLE_TCA_CYCLE	http://www.broadinstitute.org/gsea/msigdb/cards/KEGG_CITRATE_CYCLE_TCA_CYCLE	29	4.5	Citrate cycle (TCA cycle)
	KEGG_STEROID_BIOSYNTHESIS	http://www.broadinstitute.org/gsea/msigdb/cards/KEGG_STEROID_BIOSYNTHESIS	16	3.9	Steroid biosynthesis
	KEGG_AMINOACYL_TRNA_BIOSYNTHESIS	http://www.broadinstitute.org/gsea/msigdb/cards/KEGG_AMINOACYL_TRNA_BIOSYNTHESIS	41	3.5	Aminoacyl-tRNA biosynthesis
	KEGG_HOMOLOGOUS_RECOMBINATION	http://www.broadinstitute.org/gsea/msigdb/cards/KEGG_HOMOLOGOUS_RECOMBINATION	28	3.4	Homologous recombination
	KEGG_DNA_REPLICATION	http://www.broadinstitute.org/gsea/msigdb/cards/KEGG_DNA_REPLICATION	36	3.3	DNA replication
	KEGG_DRUG_METABOLISM_OTHER_ENZYMES	http://www.broadinstitute.org/gsea/msigdb/cards/KEGG_DRUG_METABOLISM_OTHER_ENZYMES	38	3.3	Drug metabolism - other enzymes
	KEGG_LYSOSOME	http://www.broadinstitute.org/gsea/msigdb/cards/KEGG_LYSOSOME	119	3.3	Lysosome
	KEGG_MISMATCH_REPAIR	http://www.broadinstitute.org/gsea/msigdb/cards/KEGG_MISMATCH_REPAIR	22	3.3	Mismatch repair
Mammalian phenotype	MP:0008294	abnormal adrenal gland zona fasciculata morphology	18	4.8
	MP:0005659	decreased susceptibility to diet-induced obesity	131	4.2
	MP:0009867	abnormal ascending aorta morphology	12	4.2
	MP:0011020	abnormal circadian temperature homeostasis	20	4.1
	MP:0010956	abnormal mitochondrial ATP synthesis coupled electron transport	41	3.8
	MP:0008119	decreased Langerhans cell number	10	3.8
	MP:0006036	abnormal mitochondrial physiology	112	3.7
	MP:0001792	impaired wound healing	62	3.7
	MP:0001800	abnormal humoral immune response	132	3.6
	MP:0010954	abnormal cellular respiration	57	3.6
MicroRNA targets	CATTTCA_MIR203	http://www.broadinstitute.org/gsea/msigdb/cards/CATTTCA_MIR203	280	3.7
	AGTCAGC_MIR345	http://www.broadinstitute.org/gsea/msigdb/cards/AGTCAGC_MIR345	59	3.3
	ACACTAC_MIR1423P	http://www.broadinstitute.org/gsea/msigdb/cards/ACACTAC_MIR1423P	128	3.1
	N/A	N/A	N/A	N/A
	N/A	N/A	N/A	N/A
	N/A	N/A	N/A	N/A
	N/A	N/A	N/A	N/A
	N/A	N/A	N/A	N/A
	N/A	N/A	N/A	N/A
	N/A	N/A	N/A	N/A
Oncogenic signatures	LEF1_UP.V1_UP	http://www.broadinstitute.org/gsea/msigdb/cards/LEF1_UP.V1_UP	189	-3.3	Genes up-regulated in DLD1 cells (colon carcinoma) over-expressing LEF1
	BCAT_GDS748_UP	http://www.broadinstitute.org/gsea/msigdb/cards/BCAT_GDS748_UP	48	-3.0	Genes up-regulated in HEK293 cells (kidney fibroblasts) expressing constitutively active form of CTNNB1
	N/A	N/A	N/A	N/A
	N/A	N/A	N/A	N/A
	N/A	N/A	N/A	N/A
	N/A	N/A	N/A	N/A
	N/A	N/A	N/A	N/A
	N/A	N/A	N/A	N/A
	N/A	N/A	N/A	N/A
	N/A	N/A	N/A	N/A
Reactome	REACTOME_TCA_CYCLE_AND_RESPIRATORY_ELECTRON_TRANSPORT	http://www.broadinstitute.org/gsea/msigdb/cards/REACTOME_TCA_CYCLE_AND_RESPIRATORY_ELECTRON_TRANSPORT	112	6.7	Genes involved in The citric acid (TCA) cycle and respiratory electron transport
	REACTOME_RESPIRATORY_ELECTRON_TRANSPORT_ATP_SYNTHESIS_BY_CHEMIOSMOTIC_COUPLING_AND_HEAT_PRODUCTION_BY_UNCOUPLING_PROTEINS_	http://www.broadinstitute.org/gsea/msigdb/cards/REACTOME_RESPIRATORY_ELECTRON_TRANSPORT_ATP_SYNTHESIS_BY_CHEMIOSMOTIC_COUPLING_AND_HEAT_PRODUCTION_BY_UNCOUPLING_PROTEINS_	77	6.6
	REACTOME_RESPIRATORY_ELECTRON_TRANSPORT	http://www.broadinstitute.org/gsea/msigdb/cards/REACTOME_RESPIRATORY_ELECTRON_TRANSPORT	62	5.8	Respiratory electron transport
	REACTOME_CITRIC_ACID_CYCLE_TCA_CYCLE	http://www.broadinstitute.org/gsea/msigdb/cards/REACTOME_CITRIC_ACID_CYCLE_TCA_CYCLE	18	5.0	Citric acid cycle (TCA cycle)
	REACTOME_RNA_POL_I_RNA_POL_III_AND_MITOCHONDRIAL_TRANSCRIPTION	http://www.broadinstitute.org/gsea/msigdb/cards/REACTOME_RNA_POL_I_RNA_POL_III_AND_MITOCHONDRIAL_TRANSCRIPTION	90	4.9
	REACTOME_TRANSCRIPTION	http://www.broadinstitute.org/gsea/msigdb/cards/REACTOME_TRANSCRIPTION	174	4.8
	REACTOME_RNA_POL_I_TRANSCRIPTION	http://www.broadinstitute.org/gsea/msigdb/cards/REACTOME_RNA_POL_I_TRANSCRIPTION	58	4.2
	REACTOME_DNA_REPLICATION	http://www.broadinstitute.org/gsea/msigdb/cards/REACTOME_DNA_REPLICATION	186	4.0	DNA Replication
	REACTOME_CHOLESTEROL_BIOSYNTHESIS	http://www.broadinstitute.org/gsea/msigdb/cards/REACTOME_CHOLESTEROL_BIOSYNTHESIS	21	4.0	Cholesterol biosynthesis
	REACTOME_ACTIVATION_OF_THE_PRE_REPLICATIVE_COMPLEX	http://www.broadinstitute.org/gsea/msigdb/cards/REACTOME_ACTIVATION_OF_THE_PRE_REPLICATIVE_COMPLEX	30	3.9	Activation of the pre-replicative complex
Transcription factor targets	E2F_Q6_01	http://www.broadinstitute.org/gsea/msigdb/cards/E2F_Q6_01	232	5.0	Genes having at least one occurence of the transcription factor binding site V$E2F_Q6_01 (v7.4 TRANSFAC) in the regions spanning up to 4 kb around their transcription starting sites. Transcriptional targetes E2F: cell cycle, negative regulators, checkpoints (a.o. TP53, BRCA), apoptosis, nucleotide synthesis, DNA repair, DNA replication
	E2F_Q4_01	http://www.broadinstitute.org/gsea/msigdb/cards/E2F_Q4_01	227	4.5	Genes having at least one occurence of the transcription factor binding site V$E2F_Q4_01 (v7.4 TRANSFAC) in the regions spanning up to 4 kb around their transcription starting sites.
	E2F1DP1RB_01	http://www.broadinstitute.org/gsea/msigdb/cards/E2F1DP1RB_01	225	3.8	Genes having at least one occurence of the transcription factor binding site V$E2F1DP1RB_01 (v7.4 TRANSFAC) in the regions spanning up to 4 kb around their transcription starting sites.
	CMYB_01	http://www.broadinstitute.org/gsea/msigdb/cards/CMYB_01	245	3.8	Genes having at least one occurence of the transcription factor binding site V$CMYB_01 (v7.4 TRANSFAC) in the regions spanning up to 4 kb around their transcription starting sites.
	E2F_Q3	http://www.broadinstitute.org/gsea/msigdb/cards/E2F_Q3	221	3.7	Genes having at least one occurence of the transcription factor binding site V$E2F_Q3 (v7.4 TRANSFAC) in the regions spanning up to 4 kb around their transcription starting sites.
	E2F_Q3_01	http://www.broadinstitute.org/gsea/msigdb/cards/E2F_Q3_01	228	3.7	Genes having at least one occurence of the transcription factor binding site V$E2F_Q3_01 (v7.4 TRANSFAC) in the regions spanning up to 4 kb around their transcription starting sites.
	E2F1_Q4_01	http://www.broadinstitute.org/gsea/msigdb/cards/E2F1_Q4_01	222	3.6	Genes having at least one occurence of the transcription factor binding site V$E2F1_Q4_01 (v7.4 TRANSFAC) in the regions spanning up to 4 kb around their transcription starting sites.
	E2F_Q4	http://www.broadinstitute.org/gsea/msigdb/cards/E2F_Q4	232	3.5	Genes having at least one occurence of the transcription factor binding site V$E2F_Q4 (v7.4 TRANSFAC) in the regions spanning up to 4 kb around their transcription starting sites.
	E2F_Q6	http://www.broadinstitute.org/gsea/msigdb/cards/E2F_Q6	230	3.4	Genes having at least one occurence of the transcription factor binding site V$E2F_Q6 (v7.4 TRANSFAC) in the regions spanning up to 4 kb around their transcription starting sites.
	E2F1_Q3	http://www.broadinstitute.org/gsea/msigdb/cards/E2F1_Q3	238	3.3	Genes having at least one occurence of the transcription factor binding site V$E2F1_Q3 (v7.4 TRANSFAC) in the regions spanning up to 4 kb around their transcription starting sites.
